# Supplementary material for: Comparisons of oral, intestinal, and pancreatic bacterial microbiomes in patients with pancreatic cancer and other gastrointestinal diseases
Source: J Oral Microbiol. 2021 Feb 14;13(1):1887680. doi: 10.1080/20002297.2021.1887680 (PMC7889162; doi:10.1080/20002297.2021.1887680)
Supplement: Supplemental Material [file ZJOM_A_1887680_SM1924.zip]

Archive with 7 entries (6 files):
- Supplementary files/
- Supplementary files/S1 Table rv1.docx
- Supplementary files/S1_to_S5 Figures Combined_rv1.pdf
- Supplementary files/S2 Table.docx
- Supplementary files/Suppl Material 1 rv2.docx
- Supplementary files/Suppl material 2 Statistial Analyses.docx
- Supplementary files/Suppl material 3 PASTA rv1.docx
